# Supplementary material for: Taurine Is a Major Carbon and Energy Source for Marine Prokaryotes in the North Atlantic Ocean off the Iberian Peninsula
Source: Microb Ecol. 2019 Jan 21;78(2):299–312. doi: 10.1007/s00248-019-01320-y (PMC6647121; doi:10.1007/s00248-019-01320-y)
Supplement: Supplementary file 2 — (XLSX 27 kb) [file 248_2019_1320_MOESM2_ESM.xlsx]

## Sheet: Sheet1
Table S3. Tara Oceans expedition samples used to characterize the distribution of Tau uptake genes. Sample ID according to the Tara Oceans sample label, depth layer (SRF: subsurface, DCM: deep chlorophyll maximum, MIX: mixed layer, MES: mesopelagic).
Abundance data of radA, recA, tauA, tauB and tauC KEGG orthologous groups are also indicated.
Additional information available at http://ocean-microbiome.embl.de/companion.html (Sunagawa et al., 2015).
Sample ID (Tara Oceans)	Depth layer	Latitude [ºN]	Longitude [ºE]	Sampling depth [m]	Size fraction [µm]	Marine pelagic biomes (Longhurst 2007) [MRGID registered at www.marineregions.com]	radA	recA	tauA	tauB	tauC
TARA_004_SRF_0.22-1.6	SRF	36.5533	-6.5669	5	0.22-1.6	(NAST-E) North Atlantic Subtropical Gyral Province [MRGID:21467]	277.377	27232.9	176.087	5392.35	44.3502
TARA_004_DCM_0.22-1.6	DCM	36.5533	-6.5669	40	0.22-1.6	(NAST-E) North Atlantic Subtropical Gyral Province [MRGID:21467]	1117.41	25841	62.196	5995.47	423.73
TARA_007_SRF_0.22-1.6	SRF	37.051	1.9378	5	0.22-1.6	(MEDI) Mediterranean Sea, Black Sea Province [MRGID:21465]	114.764	15117.1	20.9361	3270.23	15.6531
TARA_007_DCM_0.22-1.6	DCM	37.0541	1.9478	42	0.22-1.6	(MEDI) Mediterranean Sea, Black Sea Province [MRGID:21465]	434.727	16235.7	38.4321	1972.93	159.814
TARA_009_SRF_0.22-1.6	SRF	39.1633	5.916	5	0.22-1.6	(MEDI) Mediterranean Sea, Black Sea Province [MRGID:21465]	70.0145	25337.9	86.8217	5665.89	10.9088
TARA_009_DCM_0.22-1.6	DCM	39.0609	5.9422	55	0.22-1.6	(MEDI) Mediterranean Sea, Black Sea Province [MRGID:21465]	1936.59	22961.4	20.8313	6000.34	366.944
TARA_018_SRF_0.22-1.6	SRF	35.759	14.2574	5	0.22-1.6	(MEDI) Mediterranean Sea, Black Sea Province [MRGID:21465]	606.691	27952.1	160.441	5474.07	13.9294
TARA_018_DCM_0.22-1.6	DCM	35.7528	14.2765	60	0.22-1.6	(MEDI) Mediterranean Sea, Black Sea Province [MRGID:21465]	649.626	26300.1	187.254	4506.38	14.7473
TARA_023_SRF_0.22-1.6	SRF	42.2038	17.715	5	0.22-1.6	(MEDI) Mediterranean Sea, Black Sea Province [MRGID:21465]	71.569	10929.6	22.5844	2641.73	7.47874
TARA_023_DCM_0.22-1.6	DCM	42.1735	17.7252	55	0.22-1.6	(MEDI) Mediterranean Sea, Black Sea Province [MRGID:21465]	221.039	11665.8	26.6976	2023.38	19.1121
TARA_025_SRF_0.22-1.6	SRF	39.3888	19.3905	5	0.22-1.6	(MEDI) Mediterranean Sea, Black Sea Province [MRGID:21465]	16.3257	24976.9	106.933	7094.57	23.5004
TARA_025_DCM_0.22-1.6	DCM	39.3991	19.3997	50	0.22-1.6	(MEDI) Mediterranean Sea, Black Sea Province [MRGID:21465]	595.025	23000.4	175.016	3651.41	25.3932
TARA_030_SRF_0.22-1.6	SRF	33.9179	32.898	5	0.22-1.6	(MEDI) Mediterranean Sea, Black Sea Province [MRGID:21465]	7.74575	25216.5	29.3505	6958.74	4.43191
TARA_030_DCM_0.22-1.6	DCM	33.9235	32.8118	70	0.22-1.6	(MEDI) Mediterranean Sea, Black Sea Province [MRGID:21465]	28.3299	25982.3	260.319	5792.27	10.0814
TARA_031_SRF_0.22-1.6	SRF	27.16	34.835	5	0.22-1.6	(REDS) Red Sea, Persian Gulf Province [MRGID:21474]	422.827	26473.5	195.075	3638.29	0.937708
TARA_032_SRF_0.22-1.6	SRF	23.36	37.2183	5	0.22-1.6	(REDS) Red Sea, Persian Gulf Province [MRGID:21474]	346.032	33642.1	162.239	3311.83	3.18059
TARA_032_DCM_0.22-1.6	DCM	23.4183	37.245	80	0.22-1.6	(REDS) Red Sea, Persian Gulf Province [MRGID:21474]	2534	15620.8	40.1357	2571	7.45086
TARA_033_SRF_0.22-1.6	SRF	21.9467	38.2517	5	0.22-1.6	(REDS) Red Sea, Persian Gulf Province [MRGID:21474]	586.077	15630.7	24.7249	3483.82	2.24984
TARA_034_SRF_0.22-1.6	SRF	18.3967	39.875	5	0.22-1.6	(REDS) Red Sea, Persian Gulf Province [MRGID:21474]	812.912	15355.8	11.1413	3321.25	2.273
TARA_034_DCM_0.22-1.6	DCM	18.4417	39.8567	60	0.22-1.6	(REDS) Red Sea, Persian Gulf Province [MRGID:21474]	3322.5	15762.4	15.2786	2843.98	27.3816
TARA_036_SRF_0.22-1.6	SRF	20.8183	63.5047	5	0.22-1.6	(ARAB) Northwest Arabian Sea Upwelling Province [MRGID:21475]	256.555	22619.7	8.26596	3667.28	50.6335
TARA_036_DCM_0.22-1.6	DCM	20.8222	63.5133	17	0.22-1.6	(ARAB) Northwest Arabian Sea Upwelling Province [MRGID:21475]	619.118	30716	19.8692	6548.93	82.265
TARA_037_MES_0.22-1.6	MES	20.8457	63.5851	600	0.22-1.6	(ARAB) Northwest Arabian Sea Upwelling Province [MRGID:21475]	1802.81	11832.3	88.4309	3023.5	358.862
TARA_038_SRF_0.22-1.6	SRF	19.0393	64.4913	5	0.22-1.6	(MONS) Indian Monsoon Gyres Province [MRGID:21471]	525.87	22009.3	33.5025	3599.61	12.2787
TARA_038_DCM_0.22-1.6	DCM	19.0284	64.5126	25	0.22-1.6	(MONS) Indian Monsoon Gyres Province [MRGID:21471]	694.777	34606.2	45.7726	4970.66	16.2826
TARA_038_MES_0.22-1.6	MES	19.0351	64.5638	340	0.22-1.6	(MONS) Indian Monsoon Gyres Province [MRGID:21471]	653.655	9578.75	113.497	5052.18	793.744
TARA_039_DCM_0.22-1.6	DCM	18.5839	66.4727	25	0.22-1.6	(MONS) Indian Monsoon Gyres Province [MRGID:21471]	459.449	34962	56.4215	2754.68	4.05799
TARA_039_MES_0.22-1.6	MES	18.7341	66.3896	270	0.22-1.6	(MONS) Indian Monsoon Gyres Province [MRGID:21471]	969.191	10043.9	191.023	4084.73	739.178
TARA_041_SRF_0.22-1.6	SRF	14.6059	69.9776	5	0.22-1.6	(MONS) Indian Monsoon Gyres Province [MRGID:21471]	423.608	33728.2	94.3649	5260.06	9.06014
TARA_041_DCM_0.22-1.6	DCM	14.5536	70.0128	60	0.22-1.6	(MONS) Indian Monsoon Gyres Province [MRGID:21471]	1736.05	43396.8	12.9007	4924.11	3.84441
TARA_042_SRF_0.22-1.6	SRF	6.0001	73.8955	5	0.22-1.6	(MONS) Indian Monsoon Gyres Province [MRGID:21471]	470.63	31519.5	45.7888	5290.33	4.15623
TARA_042_DCM_0.22-1.6	DCM	5.9998	73.9067	80	0.22-1.6	(MONS) Indian Monsoon Gyres Province [MRGID:21471]	1112.43	41006.4	11.1275	4628.56	7.09079
TARA_045_SRF_0.22-1.6	SRF	0.0033	71.6428	5	0.22-1.6	(MONS) Indian Monsoon Gyres Province [MRGID:21471]	232.49	25380.2	62.3878	4638.29	2.89685
TARA_048_SRF_0.22-1.6	SRF	-9.3921	66.4228	5	0.22-1.6	(ISSG) Indian South Subtropical Gyre Province [MRGID:21472]	315.208	27173.8	48.4876	5878.16	6.33363
TARA_052_SRF_0.22-1.6	SRF	-16.957	53.9801	5	0.22-1.6	(ISSG) Indian South Subtropical Gyre Province [MRGID:21472]	440.167	26124.8	143.166	3809.03	3.95851
TARA_052_DCM_0.22-1.6	DCM	-16.9534	53.9601	75	0.22-1.6	(ISSG) Indian South Subtropical Gyre Province [MRGID:21472]	814.08	28396	65.5178	5145.02	8.13572
TARA_056_SRF_0.22-3	SRF	-15.3424	43.2965	5	0.22-3	(EAFR) Eastern Africa Coastal Province [MRGID:21473]	428.999	23403.5	117.953	4007.75	2.72774
TARA_056_MES_0.22-3	MES	-15.3379	43.2948	1000	0.22-3	(EAFR) Eastern Africa Coastal Province [MRGID:21473]	2237.89	11996.2	395.36	3745.94	518.345
TARA_057_SRF_0.22-3	SRF	-17.0248	42.7401	5	0.22-3	(EAFR) Eastern Africa Coastal Province [MRGID:21473]	462.657	21424.7	52.4144	3854.53	1.78468
TARA_058_DCM_0.22-3	DCM	-17.2855	42.2866	66	0.22-3	(EAFR) Eastern Africa Coastal Province [MRGID:21473]	425.361	28495.1	125.007	4564.69	2.7235
TARA_062_SRF_0.22-3	SRF	-22.3368	40.3412	5	0.22-3	(EAFR) Eastern Africa Coastal Province [MRGID:21473]	498.313	24727.9	79.2961	4175.69	1.96314
TARA_064_SRF_0.22-3	SRF	-29.5019	37.9889	5	0.22-3	(EAFR) Eastern Africa Coastal Province [MRGID:21473]	1565.5	39797	194.858	9354.04	10.3569
TARA_064_DCM_0.22-3	DCM	-29.5333	37.9117	65	0.22-3	(EAFR) Eastern Africa Coastal Province [MRGID:21473]	1730.69	20083.9	163.546	4028.73	10.9885
TARA_064_MES_0.22-3	MES	-29.5046	37.9599	1000	0.22-3	(EAFR) Eastern Africa Coastal Province [MRGID:21473]	1576.61	5539.12	256.842	2723.54	407.777
TARA_065_SRF_0.22-3	SRF	-35.1728	26.2868	5	0.22-3	(EAFR) Eastern Africa Coastal Province [MRGID:21473]	829.899	17098.1	28.692	4674.25	8.03581
TARA_065_DCM_0.22-3	DCM	-35.2421	26.3048	30	0.22-3	(EAFR) Eastern Africa Coastal Province [MRGID:21473]	1629.06	21517.5	47.7129	5737.73	38.9757
TARA_065_MES_0.22-3	MES	-35.1889	26.2905	850	0.22-3	(EAFR) Eastern Africa Coastal Province [MRGID:21473]	2979.89	9896.44	537.795	5014.55	800.056
TARA_066_SRF_0.22-3	SRF	-34.9449	17.9189	5	0.22-3	(BENG) Benguela Current Coastal Province [MRGID:21470]	1029.75	15656.3	19.0894	5636.45	336.295
TARA_066_DCM_0.22-3	DCM	-34.8901	18.0459	30	0.22-3	(BENG) Benguela Current Coastal Province [MRGID:21470]	523.381	7573.43	8.46593	2582.59	146.446
TARA_067_SRF_0.22-3	SRF	-32.2401	17.7103	5	0.22-3	(BENG) Benguela Current Coastal Province [MRGID:21470]	163.585	7428.15	62.0765	1745.86	625.476
TARA_068_SRF_0.22-3	SRF	-31.0266	4.665	5	0.22-3	(SATL) South Atlantic Gyral Province [MRGID:21459]	627.941	11028.3	154.243	2702.5	38.5838
TARA_068_DCM_0.22-3	DCM	-31.027	4.6802	50	0.22-3	(SATL) South Atlantic Gyral Province [MRGID:21459]	695.538	10136.6	119.854	2321.45	26.9438
TARA_068_MES_0.22-3	MES	-31.0198	4.6685	700	0.22-3	(SATL) South Atlantic Gyral Province [MRGID:21459]	2256.27	10098.4	604.714	5150.33	1183.24
TARA_070_SRF_0.22-3	SRF	-20.4091	-3.1759	5	0.22-3	(SATL) South Atlantic Gyral Province [MRGID:21459]	667.987	5511.99	345.306	1289.52	19.8536
TARA_070_MES_0.22-3	MES	-20.4075	-3.1641	800	0.22-3	(SATL) South Atlantic Gyral Province [MRGID:21459]	1562.54	7948	380.004	2567.17	476.995
TARA_072_SRF_0.22-3	SRF	-8.7789	-17.9099	5	0.22-3	(SATL) South Atlantic Gyral Province [MRGID:21459]	257.782	28560.6	113.401	3051.68	4.06319
TARA_072_DCM_0.22-3	DCM	-8.7296	-17.9604	100	0.22-3	(SATL) South Atlantic Gyral Province [MRGID:21459]	379.582	20041.1	34.8635	4221.75	14.5646
TARA_072_MES_0.22-3	MES	-8.7986	-17.9034	800	0.22-3	(SATL) South Atlantic Gyral Province [MRGID:21459]	775.52	14681.3	192.335	2294.91	173.757
TARA_076_SRF_0.22-3	SRF	-20.9354	-35.1803	5	0.22-3	(SATL) South Atlantic Gyral Province [MRGID:21459]	161.395	14090.7	94.3074	2774.91	10.1108
TARA_076_DCM_0.22-3	DCM	-21.0292	-35.3498	150	0.22-3	(SATL) South Atlantic Gyral Province [MRGID:21459]	680.142	14382.7	61.8134	1407.66	9.52853
TARA_076_MES_0.22-3	MES	-20.9315	-35.1794	800	0.22-3	(SATL) South Atlantic Gyral Province [MRGID:21459]	2199.33	9553.47	452.409	3655.48	601.435
TARA_078_SRF_0.22-3	SRF	-30.1367	-43.2899	5	0.22-3	(SATL) South Atlantic Gyral Province [MRGID:21459]	139.191	22906.6	111.534	4936.19	7.78786
TARA_078_DCM_0.22-3	DCM	-30.1484	-43.2705	120	0.22-3	(SATL) South Atlantic Gyral Province [MRGID:21459]	1880.04	18554.4	89.758	4502.46	16.9519
TARA_078_MES_0.22-3	MES	-30.1471	-43.2915	800	0.22-3	(SATL) South Atlantic Gyral Province [MRGID:21459]	2188.72	12808.9	381.17	5495.11	773.387
TARA_082_SRF_0.22-3	SRF	-47.1863	-58.2902	5	0.22-3	(FKLD) Southwest Atlantic Shelves Province [MRGID:21469]	194.258	9694.56	33.8245	2890.63	1320.68
TARA_082_DCM_0.22-3	DCM	-47.2007	-57.9446	40	0.22-3	(FKLD) Southwest Atlantic Shelves Province [MRGID:21469]	704.02	17617.1	52.2367	6439.58	2756.35
TARA_084_SRF_0.22-3	SRF	-60.2287	-60.6476	5	0.22-3	(ANTA) Antarctic Province [MRGID:21502]	3.19753	13901.3	231.54	4067.88	1734.59
TARA_085_SRF_0.22-3	SRF	-62.0385	-49.529	5	0.22-3	(ANTA) Antarctic Province [MRGID:21502]	0.140351	14604.8	76.6333	6746.28	1383.21
TARA_085_DCM_0.22-3	DCM	-62.2231	-49.2139	90	0.22-3	(ANTA) Antarctic Province [MRGID:21502]	31.4074	13778.7	57.5336	5949.48	1782.39
TARA_085_MES_0.22-3	MES	-61.9689	-49.5017	790	0.22-3	(ANTA) Antarctic Province [MRGID:21502]	1352.99	8478.26	313.651	1925.99	860.38
TARA_093_SRF_0.22-3	SRF	-34.0614	-73.1066	5	0.22-3	(CHIL) Chile-Peru Current Coastal Province [MRGID:21495]	2.2599	17216.2	86.3669	4681.52	257.394
TARA_093_DCM_0.22-3	DCM	-33.9116	-73.0537	35	0.22-3	(CHIL) Chile-Peru Current Coastal Province [MRGID:21495]	5.47027	16495.1	44.7213	4007.63	539.513
TARA_094_SRF_0.22-3	SRF	-32.7971	-87.0693	5	0.22-3	(SPSG) South Pacific Subtropical Gyre Province, North and South [MRGID:21486]	12.7077	32911.3	193.15	9232.67	262.928
TARA_096_SRF_0.22-3	SRF	-29.7238	-101.16	5	0.22-3	(SPSG) South Pacific Subtropical Gyre Province, North and South [MRGID:21486]	96.0232	19816.8	122.239	6529.37	5.30216
TARA_098_SRF_0.22-3	SRF	-25.8051	-111.72	5	0.22-3	(SPSG) South Pacific Subtropical Gyre Province, North and South [MRGID:21486]	123.313	12140.3	48.6188	3896.25	5.02853
TARA_098_DCM_0.22-3	DCM	-25.826	-111.729	188	0.22-3	(SPSG) South Pacific Subtropical Gyre Province, North and South [MRGID:21486]	329.544	12675.9	57.5495	2937.23	4.55017
TARA_098_MES_0.22-3	MES	-25.8076	-111.691	488	0.22-3	(SPSG) South Pacific Subtropical Gyre Province, North and South [MRGID:21486]	2651.7	9582.19	329.154	4838.38	450.167
TARA_099_SRF_0.22-3	SRF	-21.146	-104.787	5	0.22-3	(SPSG) South Pacific Subtropical Gyre Province, North and South [MRGID:21486]	200.432	16546.8	178.817	4485.72	4.24168
TARA_100_SRF_0.22-3	SRF	-13.0023	-95.9759	5	0.22-3	(SPSG) South Pacific Subtropical Gyre Province, North and South [MRGID:21486]	209.252	25836.2	24.9834	4759.43	134.731
TARA_100_DCM_0.22-3	DCM	-12.9723	-96.0122	50	0.22-3	(SPSG) South Pacific Subtropical Gyre Province, North and South [MRGID:21486]	550.475	20147.5	135.507	5204.93	75.7715
TARA_100_MES_0.22-3	MES	-12.9794	-96.0232	177	0.22-3	(SPSG) South Pacific Subtropical Gyre Province, North and South [MRGID:21486]	1278.67	15092.9	465.567	6501.93	1603.19
TARA_102_SRF_0.22-3	SRF	-5.2529	-85.1545	5	0.22-3	(PEOD) Pacific Equatorial Divergence Province [MRGID:21489]	333.074	24830.9	39.9451	5001.21	226.934
TARA_102_DCM_0.22-3	DCM	-5.2669	-85.2732	40	0.22-3	(PEOD) Pacific Equatorial Divergence Province [MRGID:21489]	592.524	35257	50.3274	5703.69	283.621
TARA_102_MES_0.22-3	MES	-5.261	-85.1678	480	0.22-3	(PEOD) Pacific Equatorial Divergence Province [MRGID:21489]	3175.24	12144.7	755.343	6220.37	1980.77
TARA_109_SRF_0.22-3	SRF	1.9928	-84.5766	5	0.22-3	(CHIL) Chile-Peru Current Coastal Province [MRGID:21495]	505.833	23695.2	32.9632	4175.9	59.4706
TARA_109_DCM_0.22-3	DCM	2.0299	-84.5546	30	0.22-3	(CHIL) Chile-Peru Current Coastal Province [MRGID:21495]	359.26	24029.2	63.0124	3849.15	124.009
TARA_109_MES_0.22-3	MES	2.0649	-84.5546	380	0.22-3	(CHIL) Chile-Peru Current Coastal Province [MRGID:21495]	1718.18	11041.9	455.048	5654.28	1651.85
TARA_110_SRF_0.22-3	SRF	-2.0133	-84.589	5	0.22-3	(SPSG) South Pacific Subtropical Gyre Province, North and South [MRGID:21486]	503.295	22312	76.1298	5023.97	203.556
TARA_110_DCM_0.22-3	DCM	-1.9002	-84.6265	50	0.22-3	(SPSG) South Pacific Subtropical Gyre Province, North and South [MRGID:21486]	1606.73	28525.7	80.422	4966.64	165.547
TARA_110_MES_0.22-3	MES	-1.8902	-84.6141	380	0.22-3	(SPSG) South Pacific Subtropical Gyre Province, North and South [MRGID:21486]	1876.21	16534.1	270.522	5505.08	1065.51
TARA_111_SRF_0.22-3	SRF	-16.9601	-100.633	5	0.22-3	(SPSG) South Pacific Subtropical Gyre Province, North and South [MRGID:21486]	593.183	21639.1	95.211	5060.77	107.572
TARA_111_DCM_0.22-3	DCM	-16.9587	-100.675	90	0.22-3	(SPSG) South Pacific Subtropical Gyre Province, North and South [MRGID:21486]	666.726	23055.9	67.4026	6030.25	55.3821
TARA_111_MES_0.22-3	MES	-16.9486	-100.671	350	0.22-3	(SPSG) South Pacific Subtropical Gyre Province, North and South [MRGID:21486]	2292.27	10976.4	468.478	5835.31	1207.21
TARA_112_SRF_0.22-3	SRF	-23.2811	-129.395	5	0.22-3	(SPSG) South Pacific Subtropical Gyre Province, North and South [MRGID:21486]	361.879	21853.6	110.496	4227.68	4.38051
TARA_112_DCM_0.22-3	DCM	-23.2189	-129.5	155	0.22-3	(SPSG) South Pacific Subtropical Gyre Province, North and South [MRGID:21486]	545.968	18343.6	96.7694	3129.58	11.233
TARA_112_MES_0.22-3	MES	-23.2232	-129.599	696	0.22-3	(SPSG) South Pacific Subtropical Gyre Province, North and South [MRGID:21486]	1838.67	7347.16	227.966	2636.54	259.944
TARA_122_SRF_0.22-3	SRF	-8.9971	-139.196	5	0.22-3	(SPSG) South Pacific Subtropical Gyre Province, North and South [MRGID:21486]	736.831	18453	62.7604	3925.36	6.78392
TARA_122_DCM_0.22-3	DCM	-9.0063	-139.139	115	0.22-3	(SPSG) South Pacific Subtropical Gyre Province, North and South [MRGID:21486]	594.114	14813.9	32.2063	3432.03	11.3175
TARA_122_MES_0.22-3	MES	-8.9729	-139.239	600	0.22-3	(SPSG) South Pacific Subtropical Gyre Province, North and South [MRGID:21486]	2623	12255.6	810.177	4584.22	942.112
TARA_123_SRF_0.22-3	SRF	-8.9068	-140.283	5	0.22-3	(SPSG) South Pacific Subtropical Gyre Province, North and South [MRGID:21486]	862.802	15496.8	135.416	2862.77	35.4571
TARA_123_MIX_0.22-3	MIX	-8.9109	-140.285	150	0.22-3	(SPSG) South Pacific Subtropical Gyre Province, North and South [MRGID:21486]	3551.88	16294.7	50.293	3711.33	34.4024
TARA_124_SRF_0.22-3	SRF	-9.1504	-140.522	5	0.22-3	(SPSG) South Pacific Subtropical Gyre Province, North and South [MRGID:21486]	1080.17	34674.8	70.2859	6942.49	26.4462
TARA_124_MIX_0.22-3	MIX	-9.0714	-140.597	120	0.22-3	(SPSG) South Pacific Subtropical Gyre Province, North and South [MRGID:21486]	2893.96	19630.4	74.2613	4003.85	17.3677
TARA_125_SRF_0.22-3	SRF	-8.9111	-142.557	5	0.22-3	(SPSG) South Pacific Subtropical Gyre Province, North and South [MRGID:21486]	917.569	21781.8	53.3067	5805.8	12.0237
TARA_125_MIX_0.22-3	MIX	-8.8999	-142.546	140	0.22-3	(SPSG) South Pacific Subtropical Gyre Province, North and South [MRGID:21486]	3679.43	15477.7	25.504	3325.59	44.1244
TARA_128_SRF_0.22-3	SRF	0.0003	-153.676	5	0.22-3	(PEOD) Pacific Equatorial Divergence Province [MRGID:21489]	810.624	15584.8	90.5513	3131.94	12.0757
TARA_128_DCM_0.22-3	DCM	0.0222	-153.686	40	0.22-3	(PEOD) Pacific Equatorial Divergence Province [MRGID:21489]	818.025	15658.6	79.9051	3136.94	20.2429
TARA_132_SRF_0.22-3	SRF	31.5213	-158.996	5	0.22-3	(NPST) North Pacific Subtropical and Polar Front Provinces [MRGID:21484]	289.615	17959.4	54.0651	3395.11	2.48255
TARA_132_DCM_0.22-3	DCM	31.5168	-159.046	115	0.22-3	(NPST) North Pacific Subtropical and Polar Front Provinces [MRGID:21484]	1949.83	24994.1	61.8408	3624.22	27.4829
TARA_132_MES_0.22-3	MES	31.528	-159.022	550	0.22-3	(NPST) North Pacific Subtropical and Polar Front Provinces [MRGID:21484]	2070.8	9024.41	452.681	4279.48	889.112
TARA_133_SRF_0.22-3	SRF	35.3671	-127.742	5	0.22-3	(NPST) North Pacific Subtropical and Polar Front Provinces [MRGID:21484]	283.511	34071.2	350.206	6301.61	272.2
TARA_133_DCM_0.22-3	DCM	35.4002	-127.75	45	0.22-3	(NPST) North Pacific Subtropical and Polar Front Provinces [MRGID:21484]	610.087	24957.7	176.12	3443.68	306.903
TARA_133_MES_0.22-3	MES	35.2698	-127.727	650	0.22-3	(NPST) North Pacific Subtropical and Polar Front Provinces [MRGID:21484]	3259.58	10818.6	807.714	5118.42	1338.25
TARA_137_SRF_0.22-3	SRF	14.2035	-116.626	5	0.22-3	(PNEC) North Pacific Equatorial Countercurrent Province [MRGID:21488]	496.223	26300.5	54.4488	5567.99	74.2413
TARA_137_DCM_0.22-3	DCM	14.2075	-116.647	40	0.22-3	(PNEC) North Pacific Equatorial Countercurrent Province [MRGID:21488]	782.394	15962.8	101.457	6407.25	953.268
TARA_137_MES_0.22-3	MES	14.2025	-116.643	375	0.22-3	(PNEC) North Pacific Equatorial Countercurrent Province [MRGID:21488]	1653.17	12658.9	392.315	4350.85	657.424
TARA_138_SRF_0.22-3	SRF	6.3332	-102.943	5	0.22-3	(PNEC) North Pacific Equatorial Countercurrent Province [MRGID:21488]	400.342	22416.5	168.821	3842.72	3.75985
TARA_138_DCM_0.22-3	DCM	6.3378	-102.954	60	0.22-3	(PNEC) North Pacific Equatorial Countercurrent Province [MRGID:21488]	1355.74	21230.7	53.4772	4964.03	47.6597
TARA_138_MES_0.22-3	MES	6.3559	-103.06	450	0.22-3	(PNEC) North Pacific Equatorial Countercurrent Province [MRGID:21488]	1288.81	10585.9	563.556	2909.08	599.566
TARA_140_SRF_0.22-3	SRF	7.4122	-79.3017	5	0.22-3	(CAMR) Central American Coastal Province [MRGID:21494]	293.888	30147.6	14.9525	4171.65	5.14427
TARA_141_SRF_0.22-3	SRF	9.8481	-80.0454	5	0.22-3	(GUIA) Guianas Coastal Province [MRGID:21463]	115.635	18945.9	12.6939	3910.62	20.5982
TARA_142_SRF_0.22-3	SRF	25.5264	-88.394	5	0.22-3	(CARB) Caribbean Province [MRGID:21466]	1274.17	15680.5	71.0987	4127.23	10.1464
TARA_142_DCM_0.22-3	DCM	25.6168	-88.4532	125	0.22-3	(CARB) Caribbean Province [MRGID:21466]	1554.81	15638.8	69.974	3785.47	22.2693
TARA_142_MES_0.22-3	MES	25.6236	-88.45	640	0.22-3	(CARB) Caribbean Province [MRGID:21466]	2234	7472.16	513.294	3697.33	783.916
TARA_145_SRF_0.22-3	SRF	39.2305	-70.0377	5	0.22-3	(GFST) Gulf Stream Province [MRGID:21454]	2362.82	12511	35.5037	4312.57	354.619
TARA_145_MES_0.22-3	MES	39.2392	-70.0343	590	0.22-3	(GFST) Gulf Stream Province [MRGID:21454]	2062.8	8024.78	390.202	3081.85	924.672
TARA_146_SRF_0.22-3	SRF	34.6712	-71.3093	5	0.22-3	(NAST-W) North Atlantic Subtropical Gyral Province [MRGID:21455]	2603.9	15696.1	41.7468	5097.47	15.2826
TARA_146_MES_0.22-3	MES	34.6663	-71.2907	640	0.22-3	(NAST-W) North Atlantic Subtropical Gyral Province [MRGID:21455]	1935.89	6651.16	403.177	3493.51	554.997
TARA_148_SRF_0.22-3	SRF	31.6948	-64.2489	5	0.22-3	(NAST-W) North Atlantic Subtropical Gyral Province [MRGID:21455]	1598.32	15979	54.5703	4987.92	9.87481
TARA_148b_MES_0.22-3	MES	34.1504	-56.9684	250	0.22-3	(NAST-W) North Atlantic Subtropical Gyral Province [MRGID:21455]	3310.4	9230.33	38.6483	2563.49	67.1672
TARA_149_SRF_0.22-3	SRF	34.1132	-49.9181	5	0.22-3	(NAST-W) North Atlantic Subtropical Gyral Province [MRGID:21455]	1931.15	16070.1	58.8178	4843.68	26.1957
TARA_149_MES_0.22-3	MES	34.0771	-49.8233	740	0.22-3	(NAST-W) North Atlantic Subtropical Gyral Province [MRGID:21455]	2503.64	8102.62	407.905	4513.01	658.402
TARA_150_SRF_0.22-3	SRF	35.9346	-37.3032	5	0.22-3	(NAST-W) North Atlantic Subtropical Gyral Province [MRGID:21455]	894.873	22717.3	118.117	5439.62	45.3765
TARA_150_DCM_0.22-3	DCM	35.8427	-37.1526	40	0.22-3	(NAST-W) North Atlantic Subtropical Gyral Province [MRGID:21455]	832.574	24664.3	106.337	4473.24	33.9605
TARA_151_SRF_0.22-3	SRF	36.1715	-29.023	5	0.22-3	(NAST-E) North Atlantic Subtropical Gyral Province [MRGID:21467]	1322.15	26378.9	67.399	5963.42	122.54
TARA_151_DCM_0.22-3	DCM	36.1811	-28.9373	80	0.22-3	(NAST-E) North Atlantic Subtropical Gyral Province [MRGID:21467]	1843.25	16250.6	73.0157	4786.49	173.803
TARA_152_SRF_0.22-3	SRF	43.6792	-16.8344	5	0.22-3	(NAST-E) North Atlantic Subtropical Gyral Province [MRGID:21467]	1123.47	16648.7	132.006	4266.58	310.594
TARA_152_MIX_0.22-3	MIX	43.7056	-16.8794	25	0.22-3	(NAST-E) North Atlantic Subtropical Gyral Province [MRGID:21467]	1582.88	17989.8	117.456	4562.03	293.214
TARA_152_MES_0.22-3	MES	43.7182	-16.8714	800	0.22-3	(NAST-E) North Atlantic Subtropical Gyral Province [MRGID:21467]	2322.49	8413.42	337.066	4040.8	541.178
